# Supplementary material for: Evidence for a Putative Regulatory System Consisting of an ECF σE-Type Factor, LIC_12757, and a FecR-like σ Factor Regulator, LIC_12756, in the Pathogenic Spirochaetes Leptospira interrogans
Source: Int J Mol Sci. 2025 May 22;26(11):4994. doi: 10.3390/ijms26114994 (PMC12155086; doi:10.3390/ijms26114994)
Supplement: Supplementary file 1 [file ijms-26-04994-s001.zip]

Archive with 1 entries (1 files):
- ijms-3587915-supplementary.pdf
